# Supplementary material for: Reproducibility of Thermography for Measuring Skin Temperature of Upper Limbs in Breast Cancer Survivors
Source: Biomedicines. 2024 Oct 27;12(11):2465. doi: 10.3390/biomedicines12112465 (PMC11591836; doi:10.3390/biomedicines12112465)
Supplement: Supplementary file 1 [file biomedicines-12-02465-s001.zip]

Archive with 1 entries (1 files):
- biomedicines-3253674-supplementary.pdf
